# Supplementary material for: Endoscopic Ultrasound View of Pneumatosis Cystoides Intestinalis
Source: Diagnostics (Basel). 2023 Apr 15;13(8):1424. doi: 10.3390/diagnostics13081424 (PMC10137753; doi:10.3390/diagnostics13081424)
Supplement: Supplementary file 1 [file diagnostics-13-01424-s001.zip]

Archive with 1 entries (1 files):
- diagnostics-2206163-supplementary.mp4
